# Supplementary material for: ﻿Two new freshwater species of the genus Achnanthidium (Bacillariophyta, Achnanthidiaceae) from Qingxi River, China
Source: PhytoKeys. 2022 Mar 4;192:11–28. doi: 10.3897/phytokeys.191.78489 (PMC8917116; doi:10.3897/phytokeys.191.78489)
Supplement: XML Treatment for Achnanthidium anhuense [file phytokeys.191.78489-treatment1.xml]

<!DOCTYPE tp:taxon-treatment
  PUBLIC "-//TaxonX//DTD Taxonomic Treatment Publishing DTD v0 20100105//EN" "tax-treatment-NSO.dtd">
<tp:taxon-treatment xmlns:tp="http://www.plazi.org/taxpub"><tp:treatment-meta><kwd-group><label>Taxon classification</label><kwd>
              <named-content content-type="kingdom">Plantae</named-content>
            </kwd><kwd>
              <named-content content-type="order">Cocconeidales</named-content>
            </kwd><kwd>
              <named-content content-type="family">Achnanthidiaceae</named-content>
            </kwd></kwd-group><mixed-citation publication-type="journal"><person-group><name><surname>Yu</surname><given-names>Pan</given-names></name><name><surname>You</surname><given-names>Qingmin</given-names></name><name><surname>Pang</surname><given-names>Wanting</given-names></name><name><surname>Wang</surname><given-names>Quanxi</given-names></name></person-group><article-title>﻿Two new freshwater species of the genus <italic><tp:taxon-name><tp:taxon-name-part taxon-name-part-type="genus" reg="Achnanthidium">Achnanthidium</tp:taxon-name-part></tp:taxon-name></italic> (<tp:taxon-name><tp:taxon-name-part taxon-name-part-type="phylum">Bacillariophyta</tp:taxon-name-part></tp:taxon-name>, <tp:taxon-name><tp:taxon-name-part taxon-name-part-type="family">Achnanthidiaceae</tp:taxon-name-part></tp:taxon-name>) from Qingxi River, China</article-title><source>PhytoKeys</source><day>04</day><month>03</month><year>2022</year><volume>192</volume><fpage>11</fpage><lpage>28</lpage><pub-id pub-id-type="doi">10.3897/phytokeys.191.78489</pub-id></mixed-citation></tp:treatment-meta><tp:nomenclature><label>﻿</label><tp:taxon-name>
            <object-id xmlns:xlink="http://www.w3.org/1999/xlink" content-type="arpha" xlink:type="simple">713455CD-87A3-5BE2-92DF-7AE03D3F88DC</object-id>
            <tp:taxon-name-part taxon-name-part-type="genus" reg="Achnanthidium">Achnanthidium</tp:taxon-name-part>
            <tp:taxon-name-part taxon-name-part-type="species" reg="anhuense">anhuense</tp:taxon-name-part>
          </tp:taxon-name><tp:taxon-authority>P. Yu, Q. M. You &amp; Q. X. Wang</tp:taxon-authority><tp:taxon-status xmlns:xlink="http://www.w3.org/1999/xlink" xlink:type="simple">sp. nov.</tp:taxon-status><xref ref-type="fig" rid="F1">Figs 1A</xref><xref ref-type="fig" rid="F1">–AD</xref><xref ref-type="fig" rid="F2">, 2</xref><xref ref-type="fig" rid="F5">–5</xref></tp:nomenclature><tp:treatment-sec sec-type="description" id="SECID0EZNAC"><title>Description.</title><p><bold><abbrev xmlns:xlink="http://www.w3.org/1999/xlink" xlink:title="light microscopy" id="ABBRID0EAOAC" xlink:type="simple">LM</abbrev></bold> (Fig. <xref ref-type="fig" rid="F1">1A</xref>–<xref ref-type="fig" rid="F1">AD</xref>), valves are slightly irregularly linear-lanceolate in shape, with rounded or weakly protracted apices. Valve length 13–35.7 µm, breadth 3.5–4.5 µm (n = 200). Raphe valve is concave, with narrow, linear-lanceolate axial area, with a central area that is transapically rectangular or bow tie-shaped, usually slightly asymmetric. Striae radiate at the middle portion and nearly parallel towards apices, the number of striae is 18–20 in 10 µm at the middle portion, 26–32 in 10 µm near the apices. Rapheless valve is convex, axial area narrow linear-lanceolate and weakly expanded at the middle portion of the valve. Striae are nearly parallel, 16–26 in 10 µm in the centre and 22–30 in 10 µm near the apices.</p><fig id="F1" position="float" orientation="portrait"><object-id xmlns:xlink="http://www.w3.org/1999/xlink" content-type="doi" xlink:type="simple">10.3897/phytokeys.191.78489.figures1</object-id><object-id xmlns:xlink="http://www.w3.org/1999/xlink" content-type="arpha" xlink:type="simple">87FDE3B3-22D1-534D-937A-5D5B0DCDA2BE</object-id><label>Figures 1.</label><caption><p><bold>A–AD</bold><abbrev xmlns:xlink="http://www.w3.org/1999/xlink" xlink:title="light microscopy" id="ABBRID0ESOAC" xlink:type="simple">LM</abbrev> valve views of <italic><tp:taxon-name><tp:taxon-name-part taxon-name-part-type="genus" reg="Achnanthidium">Achnanthidium</tp:taxon-name-part><tp:taxon-name-part taxon-name-part-type="species" reg="anhuense">anhuense</tp:taxon-name-part></tp:taxon-name></italic> sp. nov. <bold>AE–AS</bold><abbrev xmlns:xlink="http://www.w3.org/1999/xlink" xlink:title="light microscopy" id="ABBRID0EDPAC" xlink:type="simple">LM</abbrev> valve views of <italic><tp:taxon-name><tp:taxon-name-part taxon-name-part-type="genus" reg="Achnanthidium">Achnanthidium</tp:taxon-name-part><tp:taxon-name-part taxon-name-part-type="species" reg="qingxiense">qingxiense</tp:taxon-name-part></tp:taxon-name></italic> sp. nov. Scale bar: 10 µm.</p></caption><graphic xmlns:xlink="http://www.w3.org/1999/xlink" xlink:href="phytokeys-192-011-g001.jpg" position="float" orientation="portrait" xlink:type="simple" id="oo_653702.jpg"><uri content-type="original_file" xlink:type="simple">https://binary.pensoft.net/fig/653702</uri></graphic></fig><p>In the <abbrev xmlns:xlink="http://www.w3.org/1999/xlink" xlink:title="scanning electron microscopy" id="ABBRID0EZPAC" xlink:type="simple">SEM</abbrev>, both valves have a narrow hyaline area at the valve face and mantle junction (Figs <xref ref-type="fig" rid="F2">2A, B</xref>, <xref ref-type="fig" rid="F4">4A, B</xref>). Raphe valve: Externally, the raphe is filiform and straight (Fig. <xref ref-type="fig" rid="F2">2A, B</xref>), distal raphe ends are deflected to the same side (Fig. <xref ref-type="fig" rid="F2">2A–C, E</xref>), and proximal raphe ends straight and teardrop-shaped (Fig. <xref ref-type="fig" rid="F2">2A, B, D, F</xref>). Striae uniseriate, containing 3–6 round, oval or transapically-orientated areolae in the middle portion of the valve and 1–3 round, oval or transapically-orientated areolae at the apices (Fig. <xref ref-type="fig" rid="F2">2A–C, E</xref>). Valve mantle with a single row of linear areolae extend along the valve, but with a slight interruption in the apices (Fig. <xref ref-type="fig" rid="F2">2B, C, E</xref>). Internally, raphe terminates in raised helictoglossae close to the apices (Fig. <xref ref-type="fig" rid="F3">3A–D</xref>), proximal raphe ends form small hooks and are distinctly deflected in opposite directions (Fig. <xref ref-type="fig" rid="F3">3A, B, E</xref>). Areolae transapically elongated in the central portion of the valve, becoming larger and oblong at the apices (Fig. <xref ref-type="fig" rid="F3">3C–E</xref>). Areolae are occluded by hymenes perforated by delicate slits and each hymene joins with the adjacent hymene (Fig. <xref ref-type="fig" rid="F3">3F</xref>).</p><fig id="F2" position="float" orientation="portrait"><object-id xmlns:xlink="http://www.w3.org/1999/xlink" content-type="doi" xlink:type="simple">10.3897/phytokeys.191.78489.figures2</object-id><object-id xmlns:xlink="http://www.w3.org/1999/xlink" content-type="arpha" xlink:type="simple">FB26ABE0-E733-50FF-9DEE-5AB6A92E57E7</object-id><label>Figures 2.</label><caption><p><bold>A–F</bold><italic><tp:taxon-name><tp:taxon-name-part taxon-name-part-type="genus" reg="Achnanthidium">Achnanthidium</tp:taxon-name-part><tp:taxon-name-part taxon-name-part-type="species" reg="anhuense">anhuense</tp:taxon-name-part></tp:taxon-name></italic> sp. nov., <abbrev xmlns:xlink="http://www.w3.org/1999/xlink" xlink:title="scanning electron microscopy" id="ABBRID0E6BAE" xlink:type="simple">SEM</abbrev> external views of raphe valve <bold>A, B</bold> external view of an entire raphe valve <bold>C, E</bold> apices of the valve, showing the distal raphe ends <bold>D, F</bold> central area of the valve, showing the proximal raphe ends, <bold>D</bold> seems detail of <bold>A</bold> and <bold>F</bold> of <bold>B</bold>. Scale bars: 5 µm (<bold>A, B</bold>); 1 µm (<bold>C–F</bold>).</p></caption><graphic xmlns:xlink="http://www.w3.org/1999/xlink" xlink:href="phytokeys-192-011-g002.jpg" position="float" orientation="portrait" xlink:type="simple" id="oo_653703.jpg"><uri content-type="original_file" xlink:type="simple">https://binary.pensoft.net/fig/653703</uri></graphic></fig><fig id="F3" position="float" orientation="portrait"><object-id xmlns:xlink="http://www.w3.org/1999/xlink" content-type="doi" xlink:type="simple">10.3897/phytokeys.191.78489.figures3</object-id><object-id xmlns:xlink="http://www.w3.org/1999/xlink" content-type="arpha" xlink:type="simple">6B5EE59F-631E-53E4-BC36-128A2AC400AF</object-id><label>Figures 3.</label><caption><p><bold>A–F</bold><italic><tp:taxon-name><tp:taxon-name-part taxon-name-part-type="genus" reg="Achnanthidium">Achnanthidium</tp:taxon-name-part><tp:taxon-name-part taxon-name-part-type="species" reg="anhuense">anhuense</tp:taxon-name-part></tp:taxon-name></italic> sp. nov., <abbrev xmlns:xlink="http://www.w3.org/1999/xlink" xlink:title="scanning electron microscopy" id="ABBRID0EPDAE" xlink:type="simple">SEM</abbrev> internal views of raphe valve <bold>A, B</bold> internal view of an entire raphe valve <bold>C, D</bold> apices of the valve, showing the distal raphe ends <bold>E</bold> central area of the valve, showing the proximal raphe ends <bold>F</bold> internal areola openings with fine hymenate structures. Scale bars: 5 µm (<bold>A, B</bold>); 1 µm (<bold>E</bold>); 0.5 µm (<bold>C, D</bold>); 0.3 µm (<bold>F</bold>).</p></caption><graphic xmlns:xlink="http://www.w3.org/1999/xlink" xlink:href="phytokeys-192-011-g003.jpg" position="float" orientation="portrait" xlink:type="simple" id="oo_653704.jpg"><uri content-type="original_file" xlink:type="simple">https://binary.pensoft.net/fig/653704</uri></graphic></fig><p>Rapheless valve: Externally, the axial area is linear, being weakly expanded in the central area (Fig. <xref ref-type="fig" rid="F4">4A, B</xref>). Striae are uniseriate, comprise of 4–6 round or transapically elongated areolae in the central area (Fig. <xref ref-type="fig" rid="F4">4A, B, D</xref>) and 1–4 round or irregular oblong areolae at the apices (Fig. <xref ref-type="fig" rid="F4">4A–C</xref>). A row of slit-like areolae is present on the mantle (Fig. <xref ref-type="fig" rid="F4">4C, D</xref>). Internally, axial area slightly raised, with a shallow cutting line at the middle portion (Fig. <xref ref-type="fig" rid="F5">5A, B, E</xref>) and have a shallow depression at the ends of the axial area (Fig. <xref ref-type="fig" rid="F5">5A–D</xref>). Areolae are transapically oval in the centre of the valve (Fig. <xref ref-type="fig" rid="F5">5A, B, E</xref>) and large, irregular and oblong at the ends (Fig. <xref ref-type="fig" rid="F5">5A–D</xref>). Areolae are occluded by hymenes perforated by delicate slits and each hymene joins with the adjacent hymene (Fig. <xref ref-type="fig" rid="F5">5F</xref>).</p><fig id="F4" position="float" orientation="portrait"><object-id xmlns:xlink="http://www.w3.org/1999/xlink" content-type="doi" xlink:type="simple">10.3897/phytokeys.191.78489.figures4</object-id><object-id xmlns:xlink="http://www.w3.org/1999/xlink" content-type="arpha" xlink:type="simple">C146D63C-1650-5122-9D51-C36EB92E4F29</object-id><label>Figures 4.</label><caption><p><bold>A–D</bold><italic><tp:taxon-name><tp:taxon-name-part taxon-name-part-type="genus" reg="Achnanthidium">Achnanthidium</tp:taxon-name-part><tp:taxon-name-part taxon-name-part-type="species" reg="anhuense">anhuense</tp:taxon-name-part></tp:taxon-name></italic> sp. nov., <abbrev xmlns:xlink="http://www.w3.org/1999/xlink" xlink:title="scanning electron microscopy" id="ABBRID0EDGAE" xlink:type="simple">SEM</abbrev> external views of rapheless valve <bold>A, B</bold> external view of an entire rapheless valve <bold>C</bold> apices of the valve <bold>D</bold> central area of the valve. Scale bars: 5 µm (<bold>A, B</bold>); 1 µm (<bold>C, D</bold>).</p></caption><graphic xmlns:xlink="http://www.w3.org/1999/xlink" xlink:href="phytokeys-192-011-g004.jpg" position="float" orientation="portrait" xlink:type="simple" id="oo_653705.jpg"><uri content-type="original_file" xlink:type="simple">https://binary.pensoft.net/fig/653705</uri></graphic></fig><fig id="F5" position="float" orientation="portrait"><object-id xmlns:xlink="http://www.w3.org/1999/xlink" content-type="doi" xlink:type="simple">10.3897/phytokeys.191.78489.figures5</object-id><object-id xmlns:xlink="http://www.w3.org/1999/xlink" content-type="arpha" xlink:type="simple">C9D4477A-C900-5E4A-BC7D-8C6906DB42CE</object-id><label>Figures 5.</label><caption><p><bold>A–F</bold><italic><tp:taxon-name><tp:taxon-name-part taxon-name-part-type="genus" reg="Achnanthidium">Achnanthidium</tp:taxon-name-part><tp:taxon-name-part taxon-name-part-type="species" reg="anhuense">anhuense</tp:taxon-name-part></tp:taxon-name></italic> sp. nov., <abbrev xmlns:xlink="http://www.w3.org/1999/xlink" xlink:title="scanning electron microscopy" id="ABBRID0ELHAE" xlink:type="simple">SEM</abbrev> internal views of rapheless valve <bold>A, B</bold> internal view of an entire rapheless valve <bold>C, D</bold> apices of the valve <bold>E</bold> central area of the valve <bold>F</bold> internal areola openings with fine hymenate structures. Scale bars: 5 µm (<bold>A, B</bold>); 1 µm (<bold>E</bold>); 0.5 µm (<bold>C, D, F</bold>).</p></caption><graphic xmlns:xlink="http://www.w3.org/1999/xlink" xlink:href="phytokeys-192-011-g005.jpg" position="float" orientation="portrait" xlink:type="simple" id="oo_653706.jpg"><uri content-type="original_file" xlink:type="simple">https://binary.pensoft.net/fig/653706</uri></graphic></fig></tp:treatment-sec><tp:treatment-sec sec-type="Holotype" id="SECID0ECIAE"><title>Holotype</title><p><bold>(designated here).</bold><named-content xmlns:xlink="http://www.w3.org/1999/xlink" content-type="dwc:institutional_code" xlink:type="simple">SHTU</named-content>! Slide QXH201801-Z7 in Lab of <tp:taxon-name><tp:taxon-name-part taxon-name-part-type="above-genus">Algae</tp:taxon-name-part></tp:taxon-name> and Environment, College of Life Sciences, Shanghai Normal University, Shanghai, China. Holotype illustrated in Fig. <xref ref-type="fig" rid="F1">1H, W</xref>.</p></tp:treatment-sec><tp:treatment-sec sec-type="Registration" id="SECID0EYIAE"><title>Registration.</title><p>
            <ext-link xmlns:xlink="http://www.w3.org/1999/xlink" xlink:href="http://phycobank.org/103057" ext-link-type="uri" xlink:type="simple">http://phycobank.org/103057</ext-link>
          </p></tp:treatment-sec><tp:treatment-sec sec-type="type locality" id="SECID0EDJAE"><title>Type locality.</title><p>China. Qingxi River, Anhui Province, <named-content xmlns:xlink="http://www.w3.org/1999/xlink" content-type="dwc:verbatimCoordinates" xlink:type="simple"><named-content content-type="geo-json" specific-use="{&#34;type&#34;:&#34;Point&#34;,&#34;coordinates&#34;:[117.832778,30.244167]}" id="NCID0EMJAE" xlink:type="simple">30°14'39"N, 117°49'58"E</named-content></named-content>, <italic>leg. Q.X. Wang and P. Yu</italic>, <italic>23<sup>th</sup> January 2018</italic>.</p></tp:treatment-sec><tp:treatment-sec sec-type="etymology" id="SECID0EYJAE"><title>Etymology.</title><p>The species is named for the place where it was found, namely Anhui Province.</p></tp:treatment-sec><tp:treatment-sec sec-type="ecology" id="SECID0E4JAE"><title>Ecology.</title><p>Collected in one sample (QXH201801-Z7) on stone. Water temperature – 8.1 °C, pH – 7.8, Salinity – 0.05‰, <abbrev xmlns:xlink="http://www.w3.org/1999/xlink" xlink:title="total dissolved solids" id="ABBRID0EDKAE" xlink:type="simple">TDS</abbrev> – 95.55 mg·l<sup>-1</sup>, EC – 99.3 μS·cm<sup>–1</sup>, <abbrev xmlns:xlink="http://www.w3.org/1999/xlink" xlink:title="total nitrogen" id="ABBRID0ELKAE" xlink:type="simple">TN</abbrev> – 0.5 mg·l<sup>-1</sup>, <abbrev xmlns:xlink="http://www.w3.org/1999/xlink" xlink:title="Total phosphorus" id="ABBRID0ERKAE" xlink:type="simple">TP</abbrev> – 0.03 mg·l<sup>-1</sup>, <abbrev xmlns:xlink="http://www.w3.org/1999/xlink" xlink:title="chemical oxygen demand" id="ABBRID0EXKAE" xlink:type="simple">COD</abbrev> – 0.1 mg·l<sup>-1</sup>.</p></tp:treatment-sec><tp:treatment-sec sec-type="distribution" id="SECID0E4KAE"><title>Distribution.</title><p>So far only known from the type locality.</p></tp:treatment-sec></tp:taxon-treatment>
