# Supplementary material for: ﻿Two new freshwater species of the genus Achnanthidium (Bacillariophyta, Achnanthidiaceae) from Qingxi River, China
Source: PhytoKeys. 2022 Mar 4;192:11–28. doi: 10.3897/phytokeys.191.78489 (PMC8917116; doi:10.3897/phytokeys.191.78489)
Supplement: XML Treatment for Achnanthidium qingxiense [file phytokeys.191.78489-treatment2.xml]

<!DOCTYPE tp:taxon-treatment
  PUBLIC "-//TaxonX//DTD Taxonomic Treatment Publishing DTD v0 20100105//EN" "tax-treatment-NSO.dtd">
<tp:taxon-treatment xmlns:tp="http://www.plazi.org/taxpub"><tp:treatment-meta><kwd-group><label>Taxon classification</label><kwd>
              <named-content content-type="kingdom">Plantae</named-content>
            </kwd><kwd>
              <named-content content-type="order">Cocconeidales</named-content>
            </kwd><kwd>
              <named-content content-type="family">Achnanthidiaceae</named-content>
            </kwd></kwd-group><mixed-citation publication-type="journal"><person-group><name><surname>Yu</surname><given-names>Pan</given-names></name><name><surname>You</surname><given-names>Qingmin</given-names></name><name><surname>Pang</surname><given-names>Wanting</given-names></name><name><surname>Wang</surname><given-names>Quanxi</given-names></name></person-group><article-title>﻿Two new freshwater species of the genus <italic><tp:taxon-name><tp:taxon-name-part taxon-name-part-type="genus" reg="Achnanthidium">Achnanthidium</tp:taxon-name-part></tp:taxon-name></italic> (<tp:taxon-name><tp:taxon-name-part taxon-name-part-type="phylum">Bacillariophyta</tp:taxon-name-part></tp:taxon-name>, <tp:taxon-name><tp:taxon-name-part taxon-name-part-type="family">Achnanthidiaceae</tp:taxon-name-part></tp:taxon-name>) from Qingxi River, China</article-title><source>PhytoKeys</source><day>04</day><month>03</month><year>2022</year><volume>192</volume><fpage>11</fpage><lpage>28</lpage><pub-id pub-id-type="doi">10.3897/phytokeys.191.78489</pub-id></mixed-citation></tp:treatment-meta><tp:nomenclature><label>﻿</label><tp:taxon-name>
            <object-id xmlns:xlink="http://www.w3.org/1999/xlink" content-type="arpha" xlink:type="simple">4341DFD2-EB4A-52C8-B84D-480F5AA60F23</object-id>
            <tp:taxon-name-part taxon-name-part-type="genus" reg="Achnanthidium">Achnanthidium</tp:taxon-name-part>
            <tp:taxon-name-part taxon-name-part-type="species" reg="qingxiense">qingxiense</tp:taxon-name-part>
          </tp:taxon-name><tp:taxon-authority>Q. M. You, P. Yu &amp; Q. X. Wang</tp:taxon-authority><tp:taxon-status xmlns:xlink="http://www.w3.org/1999/xlink" xlink:type="simple">sp. nov.</tp:taxon-status><xref ref-type="fig" rid="F1">Figs 1AE</xref><xref ref-type="fig" rid="F1">–AS</xref><xref ref-type="fig" rid="F6">, 6</xref><xref ref-type="fig" rid="F9">–9</xref></tp:nomenclature><tp:treatment-sec sec-type="description" id="SECID0EIMAE"><title>Description.</title><p><bold><abbrev xmlns:xlink="http://www.w3.org/1999/xlink" xlink:title="light microscopy" id="ABBRID0EPMAE" xlink:type="simple">LM</abbrev></bold> (Fig. <xref ref-type="fig" rid="F1">1AE</xref>–<xref ref-type="fig" rid="F1">AS</xref>). Valves linear-lanceolate in shape, with rounded or weakly protracted apices. The valve length is 22.5–28 µm and breadth of 3.8–4.6 µm (n = 30). Raphe valve with a narrow, linear-lanceolate axial area is weakly expanded at the middle portion of the valve. Striae slightly radiate at the centre area, becoming denser towards the apices, 21–25 in 10 µm at the centre, 42–44 in 10 µm near the apices. Rapheless valve with narrow, linear axial area is weakly expanded at the middle portion of the valve. Striae are nearly parallel, becoming denser towards the apices, 20–24 in 10 µm at the centre, up to 32–34 in 10 µm at the apices.</p><p>In the <abbrev xmlns:xlink="http://www.w3.org/1999/xlink" xlink:title="scanning electron microscopy" id="ABBRID0EVMAE" xlink:type="simple">SEM</abbrev>, on both valves, the valve mantle has a single row of slit-like areolae (Figs <xref ref-type="fig" rid="F6">6B, C</xref>, <xref ref-type="fig" rid="F8">8A, B</xref>). Externally, the raphe is filiform, slightly undulate and has distal raphe ends deflected to the same side (Fig. <xref ref-type="fig" rid="F6">6A</xref>). On the side of the deflection, there is a depression near the distal raphe ends (Fig. <xref ref-type="fig" rid="F6">6A, B</xref>). The proximal raphe ends are straight and teardrop-shaped (Fig. <xref ref-type="fig" rid="F6">6A, C</xref>). Areolae are small, round to transapically orientated, the uniseriate striae are composed of 5–8 areolae in the middle portion of the valve (Fig. <xref ref-type="fig" rid="F6">6A, C</xref>) and 1–5 areolae at the apex (Fig. <xref ref-type="fig" rid="F6">6A, B</xref>). Internally, distal raphe ends terminate in raised helictoglossae (Fig. <xref ref-type="fig" rid="F7">7A–C</xref>), while the proximal raphe ends are weakly deflected in opposite directions (Fig. <xref ref-type="fig" rid="F7">7A, B, E</xref>). Areolae transapically elongated in the central portion of the valve and becoming larger and oblong at the apices (Fig. <xref ref-type="fig" rid="F7">7A–C, E</xref>).</p><fig id="F6" position="float" orientation="portrait"><object-id xmlns:xlink="http://www.w3.org/1999/xlink" content-type="doi" xlink:type="simple">10.3897/phytokeys.191.78489.figures6</object-id><object-id xmlns:xlink="http://www.w3.org/1999/xlink" content-type="arpha" xlink:type="simple">F1487757-29C9-5239-BFF6-DA4548766127</object-id><label>Figures 6.</label><caption><p><bold>A–C</bold><italic><tp:taxon-name><tp:taxon-name-part taxon-name-part-type="genus" reg="Achnanthidium">Achnanthidium</tp:taxon-name-part><tp:taxon-name-part taxon-name-part-type="species" reg="qingxiense">qingxiense</tp:taxon-name-part></tp:taxon-name></italic> sp. nov., <abbrev xmlns:xlink="http://www.w3.org/1999/xlink" xlink:title="scanning electron microscopy" id="ABBRID0EWOAE" xlink:type="simple">SEM</abbrev> external views of raphe valve <bold>A</bold> external view of an entire raphe valve <bold>B</bold> apices of the valve, showing the distal raphe ends <bold>C</bold> central area of the valve, showing the proximal raphe ends. Scale bars: 5 µm (<bold>A</bold>); 1 µm (<bold>B, C</bold>).</p></caption><graphic xmlns:xlink="http://www.w3.org/1999/xlink" xlink:href="phytokeys-192-011-g006.jpg" position="float" orientation="portrait" xlink:type="simple" id="oo_653707.jpg"><uri content-type="original_file" xlink:type="simple">https://binary.pensoft.net/fig/653707</uri></graphic></fig><fig id="F7" position="float" orientation="portrait"><object-id xmlns:xlink="http://www.w3.org/1999/xlink" content-type="doi" xlink:type="simple">10.3897/phytokeys.191.78489.figures7</object-id><object-id xmlns:xlink="http://www.w3.org/1999/xlink" content-type="arpha" xlink:type="simple">39F2D78A-652E-5979-A6ED-4289E8BEB8C3</object-id><label>Figures 7.</label><caption><p><bold>A–E</bold><italic><tp:taxon-name><tp:taxon-name-part taxon-name-part-type="genus" reg="Achnanthidium">Achnanthidium</tp:taxon-name-part><tp:taxon-name-part taxon-name-part-type="species" reg="qingxiense">qingxiense</tp:taxon-name-part></tp:taxon-name></italic> sp. nov., <abbrev xmlns:xlink="http://www.w3.org/1999/xlink" xlink:title="scanning electron microscopy" id="ABBRID0E5PAE" xlink:type="simple">SEM</abbrev> internal views of raphe valve <bold>A, B</bold> internal view of an entire raphe valve <bold>C</bold> apices of the valve, showing the distal raphe ends <bold>E</bold> central area of the valve, showing the proximal raphe ends <bold>D</bold> internal areola openings with fine hymenate structures. Scale bars 5 µm (<bold>A, B</bold>); 1 µm (<bold>C, E</bold>); 0.3 µm (<bold>D</bold>).</p></caption><graphic xmlns:xlink="http://www.w3.org/1999/xlink" xlink:href="phytokeys-192-011-g007.jpg" position="float" orientation="portrait" xlink:type="simple" id="oo_653708.jpg"><uri content-type="original_file" xlink:type="simple">https://binary.pensoft.net/fig/653708</uri></graphic></fig><p>Rapheless valve: Externally, the axial area is linear, being weakly expanded at the central area and distinctly expanded at the apices (Fig. <xref ref-type="fig" rid="F8">8A–E</xref>). Striae are uniseriate, comprise of 5–10 round or transapically orientated areolae in the central area (Fig. <xref ref-type="fig" rid="F8">8A, B, E</xref>) and 1–4 round, oblong or slit-like areolae at the apices (Fig. <xref ref-type="fig" rid="F8">8A–D</xref>). Internally, the axial area is slightly raised, with a subtriangular area at the ends of the axial area (Fig. <xref ref-type="fig" rid="F9">9A–D</xref>). Areolae are transapically oval in the centre of the valve (Fig. <xref ref-type="fig" rid="F9">9A, B, E</xref>) and large, irregular and oblong at the ends (Fig. <xref ref-type="fig" rid="F9">9A–D</xref>). On both interiors of both valves, areolae are occluded by hymenes perforated by delicate slits and each hymene joins with the adjacent hymene (Figs <xref ref-type="fig" rid="F7">7D</xref>, <xref ref-type="fig" rid="F9">9F</xref>).</p><fig id="F8" position="float" orientation="portrait"><object-id xmlns:xlink="http://www.w3.org/1999/xlink" content-type="doi" xlink:type="simple">10.3897/phytokeys.191.78489.figures8</object-id><object-id xmlns:xlink="http://www.w3.org/1999/xlink" content-type="arpha" xlink:type="simple">FD452D17-6FB3-5CAA-9713-B0F872827190</object-id><label>Figures 8.</label><caption><p><bold>A–E</bold><italic><tp:taxon-name><tp:taxon-name-part taxon-name-part-type="genus" reg="Achnanthidium">Achnanthidium</tp:taxon-name-part><tp:taxon-name-part taxon-name-part-type="species" reg="qingxiense">qingxiense</tp:taxon-name-part></tp:taxon-name></italic> sp. nov., <abbrev xmlns:xlink="http://www.w3.org/1999/xlink" xlink:title="scanning electron microscopy" id="ABBRID0EMSAE" xlink:type="simple">SEM</abbrev> external views of rapheless valve <bold>A, B</bold> external view of an entire rapheless valve <bold>C, D</bold> apices of the valve <bold>E</bold> central area of the valve. Scale bars: 5 µm (<bold>A, B</bold>); 1 µm (<bold>E</bold>); 0.5 µm (<bold>C, D</bold>).</p></caption><graphic xmlns:xlink="http://www.w3.org/1999/xlink" xlink:href="phytokeys-192-011-g008.jpg" position="float" orientation="portrait" xlink:type="simple" id="oo_653709.jpg"><uri content-type="original_file" xlink:type="simple">https://binary.pensoft.net/fig/653709</uri></graphic></fig><fig id="F9" position="float" orientation="portrait"><object-id xmlns:xlink="http://www.w3.org/1999/xlink" content-type="doi" xlink:type="simple">10.3897/phytokeys.191.78489.figures9</object-id><object-id xmlns:xlink="http://www.w3.org/1999/xlink" content-type="arpha" xlink:type="simple">30187DF8-B64C-55A1-9136-7FA6B349BF0D</object-id><label>Figures 9.</label><caption><p><bold>A–F</bold><italic><tp:taxon-name><tp:taxon-name-part taxon-name-part-type="genus" reg="Achnanthidium">Achnanthidium</tp:taxon-name-part><tp:taxon-name-part taxon-name-part-type="species" reg="qingxiense">qingxiense</tp:taxon-name-part></tp:taxon-name></italic> sp. nov., <abbrev xmlns:xlink="http://www.w3.org/1999/xlink" xlink:title="scanning electron microscopy" id="ABBRID0EWTAE" xlink:type="simple">SEM</abbrev> internal views of rapheless valve <bold>A, B</bold> internal view of an entire rapheless valve <bold>C, D</bold> apices of the valve <bold>E</bold> central area of the valve <bold>F</bold> internal areola openings with fine hymenate structures. Scale bars: 5 µm (<bold>A, B</bold>); 1 µm (<bold>E</bold>); 0.5 µm (<bold>C, D</bold>); 0.3 µm (<bold>F</bold>).</p></caption><graphic xmlns:xlink="http://www.w3.org/1999/xlink" xlink:href="phytokeys-192-011-g009.jpg" position="float" orientation="portrait" xlink:type="simple" id="oo_653710.jpg"><uri content-type="original_file" xlink:type="simple">https://binary.pensoft.net/fig/653710</uri></graphic></fig></tp:treatment-sec><tp:treatment-sec sec-type="Holotype" id="SECID0EPUAE"><title>Holotype</title><p><bold>(designated here).</bold><named-content xmlns:xlink="http://www.w3.org/1999/xlink" content-type="dwc:institutional_code" xlink:type="simple">SHTU</named-content>! Slide QXH201801-Z7 in Lab of <tp:taxon-name><tp:taxon-name-part taxon-name-part-type="above-genus">Algae</tp:taxon-name-part></tp:taxon-name> and Environment, College of Life Sciences, Shanghai Normal University, Shanghai, China. Holotype illustrated in Fig. <xref ref-type="fig" rid="F1">1AJ</xref>, <xref ref-type="fig" rid="F1">AO</xref>.</p></tp:treatment-sec><tp:treatment-sec sec-type="Registration" id="SECID0EBVAE"><title>Registration.</title><p>
            <ext-link xmlns:xlink="http://www.w3.org/1999/xlink" xlink:href="http://phycobank.org/103058" ext-link-type="uri" xlink:type="simple">http://phycobank.org/103058</ext-link>
          </p></tp:treatment-sec><tp:treatment-sec sec-type="type locality" id="SECID0EMVAE"><title>Type locality.</title><p>China. Qingxi River, Anhui Province, <named-content xmlns:xlink="http://www.w3.org/1999/xlink" content-type="dwc:verbatimCoordinates" xlink:type="simple"><named-content content-type="geo-json" specific-use="{&#34;type&#34;:&#34;Point&#34;,&#34;coordinates&#34;:[117.832778,30.244167]}" id="NCID0EVVAE" xlink:type="simple">30°14'39"N, 117°49'58"E</named-content></named-content>, <italic>leg. Q.X. Wang and P. Yu</italic>, <italic>23<sup>th</sup> January 2018</italic>.</p></tp:treatment-sec><tp:treatment-sec sec-type="etymology" id="SECID0EBWAE"><title>Etymology.</title><p>The species is named after Qingxi River, where it was discovered.</p></tp:treatment-sec><tp:treatment-sec sec-type="ecology" id="SECID0EGWAE"><title>Ecology.</title><p>Collected in one sample (QXH201801-Z7) on stone. The environmental conditions are exactly the same as for the <italic><tp:taxon-name><tp:taxon-name-part taxon-name-part-type="genus" reg="Achnanthidium">A.</tp:taxon-name-part><tp:taxon-name-part taxon-name-part-type="species" reg="dubium">dubium</tp:taxon-name-part></tp:taxon-name></italic> sp. nov.</p></tp:treatment-sec><tp:treatment-sec sec-type="distribution" id="SECID0EXWAE"><title>Distribution.</title><p>The new species is known only from the type locality.</p></tp:treatment-sec><tp:treatment-sec><!--Section generated to contain objects referenced in tp:taxon-treatment.--><fig id="F1" position="float" orientation="portrait"><object-id xmlns:xlink="http://www.w3.org/1999/xlink" content-type="doi" xlink:type="simple">10.3897/phytokeys.191.78489.figures1</object-id><object-id xmlns:xlink="http://www.w3.org/1999/xlink" content-type="arpha" xlink:type="simple">87FDE3B3-22D1-534D-937A-5D5B0DCDA2BE</object-id><label>Figures 1.</label><caption><p><bold>A–AD</bold><abbrev xmlns:xlink="http://www.w3.org/1999/xlink" xlink:title="light microscopy" id="ABBRID0ESOAC" xlink:type="simple">LM</abbrev> valve views of <italic><tp:taxon-name><tp:taxon-name-part taxon-name-part-type="genus" reg="Achnanthidium">Achnanthidium</tp:taxon-name-part><tp:taxon-name-part taxon-name-part-type="species" reg="anhuense">anhuense</tp:taxon-name-part></tp:taxon-name></italic> sp. nov. <bold>AE–AS</bold><abbrev xmlns:xlink="http://www.w3.org/1999/xlink" xlink:title="light microscopy" id="ABBRID0EDPAC" xlink:type="simple">LM</abbrev> valve views of <italic><tp:taxon-name><tp:taxon-name-part taxon-name-part-type="genus" reg="Achnanthidium">Achnanthidium</tp:taxon-name-part><tp:taxon-name-part taxon-name-part-type="species" reg="qingxiense">qingxiense</tp:taxon-name-part></tp:taxon-name></italic> sp. nov. Scale bar: 10 µm.</p></caption><graphic xmlns:xlink="http://www.w3.org/1999/xlink" xlink:href="phytokeys-192-011-g001.jpg" position="float" orientation="portrait" xlink:type="simple" id="oo_653702.jpg"><uri content-type="original_file" xlink:type="simple">https://binary.pensoft.net/fig/653702</uri></graphic></fig></tp:treatment-sec></tp:taxon-treatment>
